# Supplementary material for: Genomic-Based Restriction Enzyme Selection for Specific Detection of Piscirickettsia salmonis by 16S rDNA PCR-RFLP
Source: Front Microbiol. 2016 May 9;7:643. doi: 10.3389/fmicb.2016.00643 (PMC4860512; doi:10.3389/fmicb.2016.00643)
Supplement: Supplementary file 1 [file Table1.XLSX]

## Sheet: P. salmonis strains
				Strain	ID	Sequence Quality	Alignment Quality	Pintail Quality	Date uploded	Length (bp)	Location
				IBM-030	KF831183	94.44	97.09	100	2015-02-02	1500	Chile
				IBM-033	KF831185	96.67	97.97	100	2015-02-02	1503	Chile
				IBM-037	KF831189	96.68	98.98	95	2015-02-02	1504	Chile
				IBM-038	KF831190	93.37	99.61	100	2015-02-02	1508	Chile
				AUSTRAL-005	AZYQ02000156	95.63	99.08	100	2014-09-03	1525	Chile
				EM-90	JRHP01000039	93.43	99.90	95	2014-10-08	1526	Chile
				ATL-4-91	U36915	93.43	99.90	100	1996-04-05	1530	Canada
				A1-15972	JRAV02000005	96.72	98.73	NA	2015-01-14	1531	Chile
				NOR-92	U36942	93.43	99.90	100	1996-04-05	1533	Norway
				B1-32597	JRAD02000005	94.54	98.08	NA	2015-01-14	1534	Chile
				LF-89*	KC473426	95.63	99.90	100	2013-07-02	1534	Chile
				LF-89 ref seq	U36941	95.62	99.90	100	1996-04-05	1534	Chile
				CGA/ID496/2012	KC473431	96.72	99.90	95	2013-07-02	1535	Chile
				IBM-005	KF831170	95.63	99.34	95	2015-02-02	1535	Chile
				SLGO-94	U55015	89.07	99.90	100	1996-06-02	1537	Chile
				IBM-009	KF831174	93.22	99.23	100	2015-02-02	1476	Chile
				IBM-017	KF831180	96.60	98.80	95	2015-02-02	1471	Chile
				IBM-027	KF831182	96.61	99.03	95	2015-02-02	1475	Chile
				IBM-032	KF831188	96.69	97.69	100	2015-02-02	1510	Chile
				IBM-008	KF831173	95.48	99.57	100	2015-02-02	1474	Chile
				IBM-041	KF831192	95.38	97.23	100	2015-02-02	1442	Chile
				IBM-040	KF831191	95.38	97.11	100	2015-02-02	1442	Chile
				CGA/8765/2012	KC473448	87.70	93.36	100	2013-07-02	1491	Chile
				IRE-91A	AY498633	96.17	100	100	2004-03-08	1307	Ireland
				IRE-98A	AY498634	96.17	100	100	2004-03-08	1307	Ireland
				IRE-99D	AY498637	97.45	100	100	2004-03-08	1306	Ireland
				clone Greece	AY542956	96.00	99.13	100	2004-03-16	1251	Greece
				IBM-015	KF831178	96.03	98.40	100	2015-02-02	1259	Chile
				IBM-034	KF831186	96.82	86.73	95	2015-02-02	1574	Chile
				Ps1 O	KR136212*	NA	NA	NA	2015-05-27	1277	Chile
				Ps3 O	KR136213*	NA	NA	NA	2015-05-27	1274	Chile
				Ps6 O	KR136214*	NA	NA	NA	2015-05-27	1217	Chile
				Ps8 O	KR136215*	NA	NA	NA	2015-05-27	1277	Chile
				Ps56 S australis	KR136219*	NA	NA	NA	2015-05-27	1277	Chile
				Ps54 S capensis	KR136218*	NA	NA	NA	2015-05-27	1277	Chile
				Ps45 E Maclovinus	KR136216*	NA	NA	NA	2015-05-27	1277	Chile
				(*) NCBI ID (not available in SILVA database)
				NA, Not available
