# Supplementary material for: Genomic-Based Restriction Enzyme Selection for Specific Detection of Piscirickettsia salmonis by 16S rDNA PCR-RFLP
Source: Front Microbiol. 2016 May 9;7:643. doi: 10.3389/fmicb.2016.00643 (PMC4860512; doi:10.3389/fmicb.2016.00643)
Supplement: Supplementary file 3 [file Table3.XLSX]

## Sheet:  bad enzymes
Enzyme	P. salmonis strain	ID SILVA P. salmonis strain	Pattern in P. salmonis strain					Bacterial taxa with identic pattern	ID Greengenes bacterial taxa	Pattern in bacterial taxa
AatII	P. salmonis LF-89	KC473426	317	1190				c__TSBW08	99289	317	1190
AcyI	P. salmonis LF-89	KC473426	320	1187				g__Azovibrio	934165	320	1187
AlwNI	P. salmonis LF-89	KC473426	462	1045				g__Moritella	8991	462	1045
AvaI	P. salmonis LF-89	KC473426	129	1378				g__Buchnera	9647	129	1378
BalI	P. salmonis LF-89	KC473426	299	1208				c__PRR-11	1107435	299	1208
BcgI	P. salmonis LF-89	KC473426	34	436	1037			o__Legionellales	869662	34	436	1037
BfiI	P. salmonis LF-89	KC473426	18	248	318	923		f__Colwelliaceae	806584	18	248	318	923
BglII	P. salmonis B1-32597	JRAV02000005	62	1441				f__Pirellulaceae	650179	62	1441
BseSI	P. salmonis LF-89	KC473426	581	926				f__Enterobacteriaceae	91649	581	926
BsiI	P. salmonis LF-89	KC473426	443	1064				Bacteria	89297	443	1064
BslFI	P. salmonis NOR-92	U36942	120	312	325	746		g__Oceanisphaera	571322	120	312	325	746
BsmAI	P. salmonis LF-89	KC473426	114	311	363	719		g__Shewanella	2939387	114	311	363	719
Bsp120I	P. salmonis LF-89	KC473426	585	922				f__Enterobacteriaceae	91649	585	922
Bsp1407I	P. salmonis LF-89	KC473426	120	1387				g__Buchnera	9647	120	1387
BspHI	P. salmonis LF-89	KC473426	33	1474				g__Dokdonella	937844	33	1474
BspMI	P. salmonis LF-89	KC473426	489	1018				o__Gaiellales	3603301	489	1018
BspMII	P. salmonis LF-89	KC473426	210	1297				g__Buchnera	9647	210	1297
BsrDI	P. salmonis LF-89	KC473426	394	1113				o__Thiotrichales	564692	394	1113
BsrI	P. salmonis EM-90	JRHP01000039	23	79	248	314	844	f__SUP05	550820	23	79	248	314	844
BstEII	P. salmonis LF-89	KC473426	50	1457				g__Pseudomonas	774465	50	1457
BtsI	P. salmonis LF-89	KC473426	354	1153				f__Ectothiorhodospiraceae	855511	354	1153
Cfr9I	P. salmonis LF-89	KC473426	129	1378				g__Buchnera	9647	129	1378
Eam1105I	P. salmonis LF-89	KC473426	316	1191				c__TSBW08	99289	316	1191
EciI	P. salmonis LF-89 ref seq	U36941	111	482	911			o__Oceanospirillales	550427	111	482	911
EcoNI	P. salmonis LF-89	KC473426	338	1169				g__Dokdonella	937844	338	1169
EcoP15I	P. salmonis LF-89	KC473426	167	375	965			s__retroflexus	844329	167	376	965
EcoRV	P. salmonis LF-89	KC473426	698	809				f__Gaiellaceae	796966	698	809
FalI	P. salmonis LF-89	KC473426	32	395	1080			g__Dokdonella	937844	32	395	1080
HaeII	P. salmonis EM-90	JRHP01000039	218	1290				f__Coxiellaceae	354403	218	1290
HgaI	P. salmonis LF-89	KC473426	753	754				f__Methylophilaceae	833564	753	754
Hpy99I	P. salmonis LF-89	KC473426	274	318	915			g__Legionella	518474	274	318	915
MluI	P. salmonis LF-89	KC473426	111	1396				f__Veillonellaceae	812338	111	1396
MlyI	P. salmonis LF-89	KC473426	2	192	324	989		f__Desulfobulbaceae	4470378	2	192	324	989
NcoI	P. salmonis LF-89	KC473426	100	1407				g__Buchnera	9641	100	1407
NruI	P. salmonis LF-89	KC473426	158	1349				g__Pseudomonas	774465	158	1349
NspBII	P. salmonis NOR-92	U36942	85	435	983			f__Coxiellaceae	1143388	85	435	983
PleI	P. salmonis LF-89	KC473426	1	193	324	989		f__Desulfobulbaceae	4470378	1	193	324	989
SacII	P. salmonis LF-89	KC473426	521	986				o__S-BQ2-57	974893	521	986
SauI	P. salmonis IBM-038	KF831190	177	235	1095			Endozoicomonas	KF799686*	177	235	1092
SmaI	P. salmonis LF-89	KC473426	127	1380				g__Buchnera	9647	127	1380
SphI	P. salmonis LF-89	KC473426	39	1468				o__HOC36	942605	39	1468
SspI	P. salmonis LF-89	KC473426	358	1149				g__Dokdonella	937844	358	1149
StuI	P. salmonis LF-89	KC473426	410	1097				f__Ectothiorhodospiraceae	855511	410	1097
TatI	P. salmonis LF-89	KC473426	120	1387				g__Azovibrio	934165	120	1387
TseI	P. salmonis IBM-037	KF831189	170	214	248	342	530	endosymbionts	FJ640816*	170	214	248	342	530
TspDTI	P. salmonis LF-89	KC473426	44	123	1340			o__Legionellales	869662	44	123	1340
TspGWI	P. salmonis B1-32597	JRAV02000005	48	244	491	720		g__Candidatus Portiera	304520	48	244	491	720
Tth111I	P. salmonis LF-89	KC473426	321	1186				o__Legionellales	869662	321	1186
VspI	P. salmonis LF-89	KC473426	456	1051				g__Lysobacter	751138	456	1051
XbaI	P. salmonis LF-89	KC473426	643	864				g__Lysobacter	4389700	643	864
XmnI	P. salmonis LF-89	KC473426	134	1373				g__Buchnera	9647	134	1373
ZraI	P. salmonis LF-89	KC473426	319	1188				c__TSBW08	99289	319	1188
*ID in SILVA of bacterial taxa
c: class; o: order; f: family; g: genus; s: species
