# Supplementary material for: Genomic-Based Restriction Enzyme Selection for Specific Detection of Piscirickettsia salmonis by 16S rDNA PCR-RFLP
Source: Front Microbiol. 2016 May 9;7:643. doi: 10.3389/fmicb.2016.00643 (PMC4860512; doi:10.3389/fmicb.2016.00643)
Supplement: Supplementary file 4 [file Table4.XLSX]

## Sheet: Hoja1
			qPCR assay			Taqman Assay
		Strain	Ct	Tm	Sample Status	Ct	EGC	Sample Status
		Piscirickettsia salmonis LF-89	10.6 ± 0.2	89.4 ± 0.0	Positive	11.2	~7.8x1010	Positive
		Aeromonas salmonicida INTA1	22.3 ± 1.4	91.5 ± 1.1	Positive	23.7	~1.0x107	Positive
		Shewanella frigidimarina INTA2	21.3 ± 0.8	87.8 ± 0.5	Positive	28.1	~3.0x105	Positive
		Photobacterium phosphoreum INTA3	25.1 ± 1.0	88.8 ± 0.3	Positive	27.3	~6.5x105	Positive
		Psychrobacter nivimaris INTA4	22.3 ± 0.9	87.7 ± 0.6	Positive	28.5	~2.0x105	Positive
		Arthrobacter oxydans INTA5	27.7 ± 0.8	92.3 ± 0.1	Positive	29.0	~1.3x105	Positive
		Staphylococcus saprophyticus INTA6	25.4 ± 0.8	89.4 ± 0.1	Positive	28.8	~1.6x105	Positive
		Microbacterium lacus INTA7	NA	NA	Negative	27.4	~5.7x105	Positive
		Escherichia coli INTA8	23.9 ± 1.9	89.0 ± 0.3	Positive	35.8	~6.8x101	Negative
		Flavobacterium psychrophilum INTA9	20.2 ± 0.4	89.0 ± 0.3	Positive	21.3	~6.0x107	Positive
		Renibacterium salmoninarum INTA10	NA	NA	Negative	31.8	~8.0x103	Negative
		Vibrio anguillarum INTA11	18.7 ± 0.9	87.3 ± 1.5	Positive	24.8	~4.9x106	Positive
		NA, no amplification detected
		(~) mean value of three replicates
		Ct, amplification cycle
		Tm, melting temperature
		EGC, equivalent genome copies
